# Supplementary material for: Delving into the Perception, Use, and Context of Duloxetine in Clinical Practice: An Analysis Based on the Experience of Healthcare Professionals
Source: Brain Sci. 2025 Jul 17;15(7):757. doi: 10.3390/brainsci15070757 (PMC12293169; doi:10.3390/brainsci15070757)
Supplement: Supplementary file 1 [file brainsci-15-00757-s001.zip]

Archive with 1 entries (1 files):
- brainsci-3731541-supplementary.pdf
